# Supplementary material for: Dual-State Emission of 2-(Butylamino)Cinchomeronic Dinitrile Derivatives
Source: Molecules. 2022 Oct 22;27(21):7144. doi: 10.3390/molecules27217144 (PMC9653811; doi:10.3390/molecules27217144)
Supplement: Supplementary file 1 [file molecules-27-07144-s001.zip]

Archive with 1 entries (1 files):
- molecules-1967073-supplementary1.pdf
